# Supplementary material for: Serum hyaluronic acid in critically ill dogs and influence of intravenous fluid therapy
Source: PLoS One. 2025 Jun 13;20(6):e0325809. doi: 10.1371/journal.pone.0325809 (PMC12165389; doi:10.1371/journal.pone.0325809)
Supplement: S1 Fig — (XLSX) [file pone.0325809.s001.xlsx]

## Sheet: Data summary
Patient Number	Collection Date	Age (years)	Body Weight (kg)	Gender (F/M/MN/FS)	Breed	Group	Specific Etiology	Source	Comorbidities	Patient Outcome	Reason for Euthanasia	Date of Discharge, Death or Euthanasia	Duration of hospitalization	Vasopressors	Pre-hosp fluids	Surgery	Hypeglycemia >8	Cytology (yes/no)	Cytology Findings	Culture (yes/no)	Culture Results	Histology (yes/no)	Histology Results	Mentation Score (0-4) admission	Temperature (°C) admission	SBP (mmHg) admission	DBP (mmHg) admission	MAP (mmHg) admission	BP Monitor Type admission	Heart Rate (bpm) admission	Respiratory Rate (brpm) admission	SpO2 off O2 (%) admission	Oxygen Suplement admission	PCV venous (%) admission	Total Solids venous (g/dL) admission	Glucose venous (mmol/L) admission	Lactate (mmol/L) admission	PCV abdomen (%) admission	Total Solids abdomen (g/dL) admission	Glucose abdomen (mmol/L) admission	Lactate abdomen (mmol/L) admission	PCO2 (mmHg) admission	PCO2 Venous / Arterial admission	WBC (*10e9/L) admission	Platelet Count *10e9/L	Neutrophils (*10e9/L) admission	Bands (*10e9/L) admission	Bands (%) admission	Albumin (g/L) admission
1	2022-02-16	4.16667	78	M	Mastiff	Sepsis	Abscess	Musculoskeletal	No	Alive	NA	2022-02-20	4	No	No	No	No	Yes	Septic (cocci + rods)	Yes	S canis and S halichoeri	No	NA	0	40.2	180	119	132	Oscillometric	150	24	99	No	52	8	4.5	2.7	NA	NA	NA	NA	36	Venous	18.49	208	13.7	Susp	Susp	31
2	2022-03-27	2.25	33.6	MN	English Sheepdog	Sepsis	Peritonitis	GI	No	Alive	NA	2022-04-01	5	No	No	Yes	No	In House	Septic	Yes	E hirae	No	NA	0	38.9	171	105	133	Oscillometric	140	40	97	No	51	8	6	1.7	NA	NA	3.6	7	32.7	Venous	21.4	Normal	18.2	Susp	Susp	34
3	2022-04-01	8.41667	29.3	FS	Labrador Retriever	Hemoabdomen	Hemangiosarcoma	Spleen	Malignancy	Alive	NA	2022-04-02	1	No	No	Yes	No	No	NA	No	NA	Yes	Splenic hemangiosarcoma metastic to omentum and diapharm	0	39	158	72	89	Oscillometric	140	24	100	No	20	6.2	5.2	3.5	27	4.4	4	4.8	37.7	Venous	13.8	91	10.1	0.69	6.8	34
4	2022-04-15	7	35.9	MN	Airedale Terrier	Hemoabdomen	Hematoma	Spleen	Addison's	Alive	NA	2022-04-18	3	No	No	Yes	No	No	NA	No	NA	Yes	Hematoma	1	38.6	158	136	141	NA	168	32	96	No	27	6.4	5.6	2	NA	NA	NA	NA	39	Venous	9.6	229	6.14	0	0	26
5	2022-04-17	8.83333	40.8	MN	Mixed breed	Pneumonia	Aspiration Pneumonia	NA	Malignancy	Alive	NA	2022-04-20	3	No	No	No	No	No	NA	No	NA	No	NA	0	39.7	156	116	129	Oscillometric	160	32	98	No	41	8	3.4	5.6	NA	NA	NA	NA	44	Venous	0.5	363	0.21	0	0	24
6	2022-04-17	10.1667	28.6	MN	Portuguese Water dog	Hemoabdomen	Hemangiosarcoma	Spleen	Malignancy	Alive	NA	2022-04-19	2	No	No	Yes	No	No	NA	No	NA	Yes	Hemangiosarcoma	2	38.6	102	40	62	Oscillometric	195	35	97	No	36	6	6.3	3.7	NA	NA	NA	NA	27.1	Venous	20.48	92	17.07	NA	NA	29
7	2022-04-18	9.16667	31	FS	Portuguese Water dog	Hemoabdomen	Hemangiosarcoma	Spleen	Malignancy	Alive	NA	2022-04-21	3	No	Yes	Yes	No	No	NA	No	NA	Yes	Hemangiosarcoma	3	37.8	99	48	79	Oscillometric	192	60	98	No	26	5	7.2	4.9	35	4.8	NA	NA	27.4	Venous	23.34	183	19.62	NA	NA	NA
9	2022-05-05	2.33333	33	FS	German Shepherd	Pneumonia	Infectious Pneumonia	NA	No	Alive	NA	2022-05-08	3	No	No	No	No	No	NA	No	NA	No	NA	1	40	129	81	106	Oscillometric	130	78	92	No	44	7.2	4.3	1.1	NA	NA	NA	NA	33.7	Venous	8.1	328	4.78	1.22	25.4	27
10	2022-05-05	8.5	17.1	FS	Standard Poodle	Pneumonia	Aspiration Pneumonia	NA	No	Alive	NA	2022-05-11	6	No	No	No	No	No	NA	No	NA	No	NA	2	39.2	143	88	105	NA	160	68	88	Yes	54	7.6	6.4	1.9	NA	NA	NA	NA	27.1	Venous	12.2	130	10.74	0.49	4.6	19
11	2022-05-17	4	45	MN	Bernese Moutain Dog	Hemoabdomen	Splenic Torsion	Spleen	No	Alive	NA	2022-05-19	2	No	Yes	Yes	No	No	NA	No	NA	Yes	Splenic torsion	1	39.2	143	77	106		160	Pant	94	Yes	29	6.8	6	3.5	20	5	NA	NA	36.7	Venous	26.18	101	23.22	NA	NA	32
12	2022-05-21	8.5	40.3	MN	Golden Retriever	Hemoabdomen	Hemangiosarcoma	Spleen	Malignancy	Alive	NA	2022-05-23	2	No	No	Yes	No	No	NA	No	NA	Yes	Hemangiosarcoma	0	37.9	192	120	143	NA	140	Pant	99	No	30	6	7.1	2.9	34	5.2	NA	NA	35.1	Venous	NA	55	18.45	NA	NA	30
13	2022-05-30	0.833333	57	FS	Great Dane	Pneumonia	Aspiration Pneumonia	NA	No	Euthanized	Prognosis	2022-06-01	2	No	Yes	No	No	Yes	Septic (rods)	Yes	Klebsiella pneumoniae 4+ on PM	Yes	Bronchopneumonia	2	39.3	144	57	78	NA	150	28	93	Yes	50	6.8	6.3	1.7	NA	NA	NA	NA	28.4	Venous	11.6	228	7.08	2.78	39.2	34
14	2022-06-12	2.08333	30.5	FS	Mixed breed	Sepsis	Pyothorax	Pleural Space	No	Alive	NA	2022-06-23	11	No	No	Yes	No	Yes	Septic (cocci + rods)	Yes	Pasteurella canis, Actinomyces Bowdenii	Yes	Septic neutrophilic inflammation / abscess (pericardium, lung, pleura, mediastinum)	0	39.3	139	63	86	Oscillometric	175	pant	96	No	33	7	5.3	3.2	NA	NA	NA	NA	32.2	Venous	48.8	492	30.26	10.74	35.3	23
15	2022-06-12	0.75	30.6	MN	Mixed breed	Sepsis	Peritonitis	GI	No	Alive	NA	2022-06-17	5	No	No	Yes	No	In House	Septic	Yes	Enterobacter spp. 2+ , Bacteroides thetaiotaomicron 1 colony	No	NA	1	39.6	147	86	103	Oscillometric	119	60	96	No	53	5.6	4.7	1.8	NA	NA	1.1	7.9	35.1	Venous	39.9	144	28.73	8.78	30.5	28
16	2022-06-16	10.3333	25.4	M	Vizsla	Pneumonia	Aspiration Pneumonia	NA	No	Alive	NA	2022-06-19	3	No	No	No	No	No	NA	No	NA	No	NA	0	40.2	176	120	137	Oscillometric	160	60	86	Yes	57	8	5.7	2.8	NA	NA	NA	NA	34.2	Venous	12.6	103	8.69	1.13	13	30
17	2022-06-27	12.75	18.6	MN	Basset Hound	Pneumonia	Infectious Pneumonia	NA	Malignancy	Alive	NA	2022-06-29	2	No	No	No	No	No	NA	No	NA	No	NA	0	39.3	159	90	117	Oscillometric	150	76	98	No	46	6.2	5.6	2.2	NA	NA	NA	NA	29.8	Venous	12.7	155	9.78	0	0	26
18	2022-06-27	8.08333	28	FS	Golden Retriever	Hemoabdomen	Hemangiosarcoma	Spleen	Malignancy	Alive	NA	2022-06-29	2	No	No	Yes	Yes at T0	No	NA	No	NA	Yes	Hemangiosarcoma	2	38.1	158	119	133	Oscillometric	150	72	100	No	20	5	15	11.2	34	4.6	NA	NA	33.4	Venous	21.55	292	17.33	NA	NA	26
20	2022-07-14	2	30	M	Mixed breed	Sepsis	Parvovirus	GI	No	Alive	NA	2022-08-04	21	Yes	No	No	Yes at T2 (iatrogenic)	No	NA	No	NA	No	NA	4	41.3	<70	NA	NA	Doppler	208	40	97	No	67	7.5	3.7	4.2	NA	NA	NA	NA	46.5	Venous	0.4	131	0.1	0	0	24
21	2022-07-16	12	34.9	FS	Mixed breed	Pneumonia	Aspiration Pneumonia	NA	No	Alive	NA	2022-07-19	3	No	No	No	No	No	NA	No	NA	No	NA	0	39.6	152	82	112	NA	134	24	97	No	51	7.6	5.1	1.9	NA	NA	NA	NA	25.6	Venous	3.9	119	1.81	Susp	Susp	32
22	2022-07-31	5	38	FS	Great Dane	Pneumonia	Infectious Pneumonia	NA	No	Alive	NA	2022-08-04	4	No	Yes	No	No	No	NA	No	NA	No	NA	1	38.9	126	67	88	Oscillometric	104	36	86	Yes	36	8.6	3.8	1.7	NA	NA	NA	NA	45.8	Venous	17.68	310	12.93	Susp	Susp	27
23	2022-08-02	5.75	37	MN	Labrador Retriever	Sepsis	Peritonitis	GI	Osteoarthritis	Alive	NA	2022-08-14	12	No	Yes	Yes	Yes at T24 and T48	In House	Septic	Yes	Streptococcus canis, Enterococcus faecalis	No	NA	1	38.5	129	88	100	Oscillometric	125	32	96	No	42	4.6	6.8	2.6	NA	NA	3.1	9.5	38.2	Venous	10.03	191	4.8	Susp	Susp	21
24	2022-08-04	3.25	22.7	MN	English Bulldog	Pneumonia	Aspiration Pneumonia	NA	No	Euthanized	Financial	2022-08-09	5	No	Yes	No	No	No	NA	No	NA	No	NA	0	40	141	102	121	Oscillometric	130	68	94	Yes	41	9	6.1	1.6	NA	NA	NA	NA	48.3	Venous	51.1	274	44.97	3.07	0.07	25
25	2022-08-18	2.41667	32.7	MN	Golden Retriever	Pneumonia	Aspiration Pneumonia	NA	No	Alive	NA	2022-08-24	6	No	No	No	No	No	NA	No	NA	No	NA	1	39.9	170	88	127	Oscillometric	112	32	98	No	45	8	4.8	2.2	NA	NA	NA	NA	28.5	Venous	13	215	10.8	0	0	23
26	2022-09-15	9.75	27	FS	Mixed breed	Hemoabdomen	Hemangiosarcoma	Spleen	Malignancy	Alive	NA	2022-09-17	2	No	No	Yes	No	No	NA	No	NA	Yes	Hemangiosarcoma	2	38	144	99	119	Oscillometric	300	38	97	No	30	7.2	8	6.2	NA	NA	NA	NA	27.9	Venous	34.9	45	27.22	0.35	1	32
27	2022-10-02	0.5	17.7	M	Mixed breed	Sepsis	Peritonitis	GI	No	Alive	NA	2022-10-04	2	No	Yes	Yes	No	In House	Septic	Yes	Enterococcus faecalis, E Coli, Streptococcus canis, Bacteroides fragilis	No	NA	1	39	162	101	122	Oscillometric	140	24	98	No	37	6.8	6	1.2	NA	NA	NA	NA	40.2	Venous	33.4	371	27.4	NA	NA	Normal
28	2022-10-25	0.666667	46	F	Mastiff	Sepsis	Peritonitis	Urogenital	No	Alive	NA	2022-10-28	3	No	Yes	Yes	No	In House	Septic	Yes	E Coli	Yes	Pyometra	1	40.1	139	81	95	Oscillometric	140	40	96	No	38	6.4	5.9	1.4	NA	NA	0.6	11.2	32.4	Venous	6.4	21	4.86	0.26	5	29
29	2022-10-27	8	11	FS	Shetland	Pneumonia	Aspiration Pneumonia	NA	Malignancy	Alive	NA	2022-10-30	3	No	No	No	No	No	NA	No	NA	No	NA	2	38.6	126	65	83	Oscillometric	110	40	91	Yes	47	8.2	4.9	1.9	NA	NA	NA	NA	32.7	Venous	20.5	360	17.22	0.41	2	33
30	2022-10-27	0.583333	34.5	MN	Bernese Mountain	Pneumonia	Infectious Pneumonia	NA	No	Alive	NA	2022-11-01	5	No	Yes	No	No	Yes	Septic	Yes	E Coli	No	NA	1	39.9	158	91	128	Oscillometric	150	60	88	Yes	44	6.8	5.7	1.3	NA	NA	NA	NA	42	Venous	5	255	1.25	2.3	184	30
31	2022-11-07	6.25	32.4	MN	Labrador Retriever	Sepsis	Peritonitis	GI	No	Euthanized	Prognosis	2022-11-11	4	No	Yes	Yes	No	No	NA	No	NA	No	NA	3	37	135	116	122	Oscillometric	155	24	98	No	58	3.8	6.2	3	NA	NA	NA	NA	44.9	Venous	14.8	231	13.3	0.59	4	15
32	2022-11-07	2.5	35	M	Flat-Coated Retriever	Pneumonia	Aspiration Pneumonia	NA	No	Alive	NA	2022-11-09	2	No	Yes	No	No	No	NA	No	NA	No	NA	1	37.4	132	70	96	Oscillometric	112	56	98	No	54	9	7	3.2	NA	NA	NA	NA	54.6	Venous	17.1	216	12.31	0	0	34
33	2022-11-09	2	26.6	F	Mixed breed	Sepsis	Abscess	Urogenital	Post-partum	Alive	NA	2022-11-12	3	No	No	No	No	No	NA	Yes	E Coli	No	NA	1	40.1	150	107	127	Oscillometric	140	56	100	No	44	7	6.4	2.4	NA	NA	NA	NA	31.4	Venous	23.9	311	19.1	2.87	15	28
34	2022-11-18	12.5	29.8	M	Standard Poodle	Hemoabdomen	Hemangiosarcoma	Spleen	Malignancy	Alive	NA	2022-11-19	1	No	No	Yes	No	No	NA	No	NA	Yes	Hemangiosarcoma	1	37.1	159	125	142	Oscillometric	130	12	NA	No	25	6.2	5.5	7.5	26	5.4	NA	NA	38.5	Venous	18.7	131	15.2	0.37	2	31
35	2022-12-16	8.41667	18.1	MN	Springer Spaniel	Pneumonia	Infectious Pneumonia	NA	No	Alive	NA	2022-12-18	2	No	No	No	No	Yes	Suppurative inflammation +/- neoplasia	Yes	Negative	No	NA	0	38.9	148	101	124	Oscillometric	80	80	93	Yes	39	7	4.9	2.7	NA	NA	NA	NA	40.8	Venous	19.6	187	17.8	0.39	2	30
36	2022-12-24	10.5833	39.7	MN	Cane Corso	Sepsis	Peritonitis	GI	Osteoarthritis	Alive	NA	2023-01-01	8	No	Yes	Yes	No	In House	Septic	Yes	S Canis, E Coli, E faecalis, Bacteroides	No	NA	2	38.5	154	103	132	Oscillometric	120	40	96	No	40	6	4.4	2.5	NA	NA	0	25	45.6	Venous	21.7	208	15.41	1.95	13	22
38	2023-01-09	10.4167	23	FS	Australian Shepherd	Hemoabdomen	Hemangiosarcoma	Spleen	Malignancy	Alive	NA	2023-01-10	1	No	No	Yes	No	No	NA	No	NA	Yes	Hemangiosarcoma	1	38.6	165	111	127	Oscillometric	200	pant	97	No	30	6	6.3	5	41	5	NA	NA	26.4	Venous	25.29	65	22.23	0	0	31
39	2023-01-13	1.41667	37.9	MN	Golden Retriever	Sepsis	Peritonitis	Musculoskeletal	No	Alive	NA	2023-01-16	3	No	No	Yes	No	Yes	Septic	Yes	S pseudintermedisu	No	NA	1	38.8	139	84	105	Oscillometric	150	36	97	No	35	6	4.5	1.5	NA	NA	3	4.6	42	Venous	16.86	197	11.58	suspected	suspected	27
40	2023-02-09	13.75	43	FS	Golden Retriever	Sepsis	Peritonitis	GI	Malignancy	Euthanized	Prognosis	2023-02-12	3	Yes	No	Yes	No	In House	Suppurative inflammation	Yes	Negative	No	NA	4	39.4	97	46	56	Oscillometric	109	30	92	Yes	34	6	5.6	1.4	NA	NA	3.6	3.7	39.9	Venous	10	174	5.6	2.4	43	27
41	2023-02-15	7.5	36.8	MN	Labrador Retriever	Hemoabdomen	Hematoma	Spleen	No	Alive	NA	2023-02-18	3	No	No	Yes	No	No	NA	No	NA	Yes	Hematoma	3	37.6	109	44	72	Oscillometric	160	28	99	No	27	5	7.3	1.5	36	4.8	NA	NA	32	Venous	14.97	37	13.29	0	0	22
42	2023-03-04	12.5833	34.5	FS	Labrador Retriever	Hemoabdomen	NA	Spleen	Malignancy	Alive	NA	2023-03-08	4	No	Yes	Yes	No	No	NA	No	NA	No	NA	3	38	147	101	117	Oscillometric	104	24	99	No	35	6	5.4	3.1	29	5.9	NA	NA	39	Venous	NA	NA	NA	NA	NA	NA
43	2023-03-15	9.66667	51	MN	Rottweiler	Sepsis	Peritonitis	GI	Osteoarthritis	Alive	NA	2023-03-20	5	No	Yes	Yes	No	In House	Septic	Yes	Negative	Yes	Granulation tissue	3	38.3	121	50	70	Oscillometric	160	24	100	No	49	6	5.6	5.1	NA	NA	1.8	11.2	28.6	Venous	17.4	247	12.01	1.74	14.5	19
44	2023-03-22	12	31.5	MN	Mixed breed	Hemoabdomen	Hemangiosarcoma	Spleen	Malignancy	Alive	NA	2023-03-23	1	No	No	Yes	No	No	NA	No	NA	Yes	Hemangiosarcoma	1	38.1	102	82	92	Oscillometric	140	20	98	No	40	5.8	6.2	5.1	40	NA	NA	NA	31.4	Venous	18.8	51	15.79	0.56	3.5	30
45	2023-03-22	3.58333	27.8	MN	English Bulldog	Pneumonia	Aspiration Pneumonia	NA	No	Alive	NA	2023-03-25	3	No	No	No	No	No	NA	No	NA	No	NA	1	39.8	102	78	82	Oscillometric	140	48	89	Yes	53	9.6	6	1.6	NA	NA	NA	NA	31.1	Venous	17.3	169	11.59	3.11	27	35
46	2023-04-08	3	21.5	FS	Mixed breed	Sepsis	Peritonitis	Hepatobiliary	Liver Disease	Alive	NA	2023-04-12	4	No	No	Yes	No	In House	Septic	Yes	E Coli	Yes	Cholecystitis	1	39.6	149	126	138	Oscillometric	160	28	99	No	48	6.4	6.8	3.2	NA	NA	3.3	8.5	34.7	Venous	37.19	179	33.73	NA	NA	27
47	2023-04-25	11	29.1	FS	Weimaraner	Sepsis	Peritonitis	GI	Malignancy	Dead	NA	2023-04-28	3	Yes	Yes	Yes	Yes at T24 (iatrogenic)	In House	Septic	Yes	E faecalis, S canis	Yes	Lymphoma	4	37	81	45	58	Oscillometric	120	40	91	Yes	54	6.8	2.1	3.5	NA	NA	5.4 (after dextrose)	5.1	40.7	Venous	3.7	135	3.22	0.04	1	19
48	2023-05-07	6	26.7	MN	Schnauzer	Sepsis	Peritonitis	GI	No	Alive	NA	2023-05-12	5	No	Yes	Yes	Yes at T6 (iatrogenic)	In House	Septic	Yes	Negative	No	NA	4	38.2	108	64	80	Oscillometric	180	20	85	Yes	70	3.6	3	3.2	NA	NA	NA	NA	46.3	Venous	15.2	123	11.7	0.76	6.4	15
49	2023-05-25	3	29	F	Weimaraner	Sepsis	Abscess	Urogenital	Post-partum	Alive	NA	2023-05-27	2	No	Yes	Yes	No	No	NA	Yes	E Coli	No	NA	1	40.5	147	111	127	Oscillometric	190	32	98	Yes	45	6.2	4.8	2	NA	NA	NA	NA	36.3	Venous	11.9	317	7.26	1.43	20	26
50	2023-05-25	7.25	38.9	FS	Labrador Retriever	Hemoabdomen	Hemangiosarcoma	Spleen	Malignancy	Alive	NA	2023-05-27	2	No	No	Yes	Yes before T24	No	NA	No	NA	Yes	Hemangiosarcoma	1	37.6	145	98	116	Oscillometric	160	28	99	No	44	5.7	7.3	5.2	45	NA	NA	NA	36	Venous	11.31	206	9.17	0	0	35
51	2023-06-12	3.25	39	MN	Mixed breed	Pneumonia	Aspiration Pneumonia	NA	No	Euthanized	Prognosis	2023-06-15	3	Yes	Yes	No	No	Yes	Septic	Yes	S pseudintermedius	No	NA	3	39.5	165	62	135	Oscillometric	156	80	82	Yes	64	7.2	4.3	3.1	NA	NA	NA	NA	32.9	Venous	0.8	118	0.6	0	0	27
52	2023-07-13	8.41667	26.9	FS	Golden Retriever	Hemoabdomen	Hemangiosarcoma	Spleen	Malignancy	Alive	NA	2023-07-14	1	No	No	Yes	No	No	NA	No	NA	Yes	Hemangiosarcoma	1	38.6	193	114	152	Oscillometric	155	Pant	98	No	18	6	5.9	1.9	20	NA	NA	NA	35.4	Venous	27.42	34	24	NA	NA	31
53	2023-07-27	7	43.5	M	German Shepherd	Hemoabdomen	Hemangiosarcoma	Spleen	Malignancy	Alive	NA	2023-07-29	2	No	No	Yes	No	No	NA	No	NA	Yes	Hemangiosarcoma	1	38.8	192	62	78	Oscillometric	135	28	98	No	25	6.8	7	1.5	21	NA	NA	NA	44.8	Venous	30.63	266	23.16	NA	NA	37.4
54	2023-08-09	8	52.8	M	Cane Corso	Hemoabdomen	Hemangiosarcoma	Spleen	Malignancy	Alive	NA	2023-08-11	2	No	Yes	Yes	Yes at T0 and T2	No	NA	No	NA	Yes	Hemangiosarcoma	4	37.5	99	44	69	Oscillometric	166	32	99	No	24	4.2	9.7	10.9	25	4.2	NA	NA	25.5	Venous	23.71	70	19.23	NA	NA	18
55	2023-08-22	4.66667	40	FS	Labrador Retriever	Hemoabdomen	Hemangiosarcoma	Spleen	Malignancy	Alive	NA	2023-08-24	2	No	Yes	Yes	Yes at T0 and T2	No	NA	No	NA	Yes	Hemangiosarcoma	4	37.4	72	34	55	Oscillometric	220	20	100	No	19	3.2	19.4	18	35	NA	NA	NA	29.4	Venous	14.1	98	11.84	NA	NA	25
56	2023-08-30	2.5	60.6	MN	Great Dane	Pneumonia	Aspiration Pneumonia	NA	No	Euthanized	Prognosis	2023-09-03	4	No	Yes	No	No	Yes	Septic	Yes	Negative	No	NA	1	39.4	108	88	101	Oscillometric	130	24	97	No	45	8.4	4.9	2.5	NA	NA	NA	NA	36.3	Venous	30.4	220	23.41	1.22	5	30
57	2023-09-11	1	25.8	MN	German Shepherd	Pneumonia	Aspiration Pneumonia	NA	No	Euthanized	Prognosis	2023-09-12	1	No	No	No	No	Yes	Septic	Yes		No	NA	3	39.4	110	62	84	Oscillometric	180	78	80	Yes	56	8	3.9	2.8	NA	NA	NA	NA	30.8	Venous	20.6	212	11.33	7	62	24
[truncated: 5 more columns]

## Sheet: Lists
Gender	Group	YesNo	Outcome	Reason	Comorbidities	Mentation	Fluid	Pressors	Specific Etiology	Source	BP Monitor Type	Cytology
F	Sepsis	Yes	Alive	Financial	Liver Disease	0	0	Norepi	Hemangiosarcoma	Spleen	Oscillometric	Yes
FS	Pneumonia	No	Dead	Prognosis	Diabetes Mellitus	1	1	Dopamine	Hematoma	Liver	Direct	No
M	Hemoabdomen	NA	Euthanized	NA	Malignancy	2	2	Dobutamine	Splenic Torsion	Adrenal	Doppler	In House
MN					Renal Disease	3		NA	Abscess	GI	NA
					Cushing's	4			Peritonitis	Musculoskeletal
					Addison's	NA			Pyothorax	Neurological
					Other				Infectious Pneumonia	Urogenital
					No				Aspiration Pneumonia	Pleural Space
					NA				NA	Hepatobiliary
										Bloodstream
										NA
