# Supplementary material for: Serum hyaluronic acid in critically ill dogs and influence of intravenous fluid therapy
Source: PLoS One. 2025 Jun 13;20(6):e0325809. doi: 10.1371/journal.pone.0325809 (PMC12165389; doi:10.1371/journal.pone.0325809)
Supplement: S2 Fig — (XLSX) [file pone.0325809.s002.xlsx]

## Sheet: Overall
Patient Number	Collection Time	Cumulative fluids (mL)	Cumulative fluids (mL/kg)	By time fluids (mL)	By time fluids (mL/kg)	Surgery	Hyperglycemia	Pre fluids	HA (ng/mL)	ANP (pg/mL)	IL-6 (pg/mL)	Time (h)
1	0	0	0	0	0	No	No	No	36.8994	64.4	220.955
1	2	918	21.7692	918	21.7692	No	No	No	90.2518	69.67	411.324
1	6	1470	28.8462	552	7.07692	No	No	No	126.237	63.7	441.363
1	12	2298	39.4615	828	10.6154	No	No	No	285.584	75.98	397.398
1	36	5610	80.0001	3312	40.5386	No	No	No	978.472	64.97	288.904	36
2	0	0	0	0	0	No	No	No	66.2437	68.47	89.045
2	2	460	23.8095	460	23.8095	No	No	No	59.6734	79.91	78.2862
2	6	1466	53.75	1006	29.9405	Yes	No	No	72.0156	83.08	173.825
2	12	1916	66.8695	450	13.1195	No	No	No	152.236	68.26	52.6286
2	36	3092	100.566	1176	33.6963	No	No	No	139.078	55.85	14.4359	36
3	0	0	0	0	0	No	No	No	65.7391	70.82	8.08979
3	2	400	23.5495	400	23.5495	No	No	No	55.1706	80.5	17.9799
3	6	1339.6	55.6177	939.6	32.0683	Yes	No	No	54.9411	71.1	32.3753
3	18	2128.6	84.84	789	29.2222	No	No	No	69.9863	60.68	9.20474	18
3
4	0	0	0	0	0	No	No	No	69.7968	100.72	92.8899
4	2	678	31.9777	678	31.9777	No	No	No	71.1165	108.54	55.7304
4	6	2087.9	71.2507	1409.9	39.273	Yes	No	No	27.8089	91.39	131.402
4	12	3223.9	122.95	1136	51.6992	Yes	No	No	209.567	83.06	781.112
4	44	5259.9	180.809	2036	57.859	Yes	No	No	286.779	101.71	156.16	44
5	0	0	0	0	0	No	No	No	131.372	100.62	6608.5
5	2	1460	59.0686	1460	59.0686	No	No	No	198.007	87.28	6240.02
5	6	2960	117.892	1500	58.8235	No	No	No	84.5063	84.7	8571.32
5	19	4520	156.316	1560	38.4236	No	No	No	147.681	83.93	4303.99
5	43	5960	191.784	1440	35.468	No	No	No	195.884	102.42	175.865	43
6	0	0	0	0	0	No	No	No	65.1826	93.62	138.67
6	2	680	44.0559	680	44.0559	No	No	No	66.4	85.62	73.87
6	6	1807.9	93.6329	1127.9	49.5769	Yes	No	No	81.0087	80.61	93.4993
6	14	2302.9	110.941	495	17.3077	No	No	No	275.965	87.04	52.9696
6	38	3952.9	176.85	1650	65.9091	No	No	No	142.226	82.36	27.609	38
7	0	0	0	0	0	No	No	Yes	86.8348	73.85	89.0459
7	1	930	60	930	60	No	No	Yes	249.53	66.57	60.7948
7	6	1889.8	90.9613	959.8	30.9613	Yes	No	Yes	57.7232	66.78	92.3071
7	16	2439.8	110.327	550	19.3662	No	No	Yes	61.1175	75.57	44.2218
7	40	3639.8	152.73	1200	42.4028	No	No	Yes	98.2977	69.78	77.8006	40
9	0	0	0	0	0	No	No	No	61.5764	30.34	66.9667
9	2	96	2.90909	96	2.90909	No	No	No	59.2068	29.38	89.8318
9	6	288	8.72727	192	5.81818	No	No	No	58.306	38.13	39.5118
9	21	1008	30.5455	720	21.8182	No	No	No	56.4	35.97	47.352
9	45	2376	72.7677	1368	42.2222	No	No	No	39.471	31.58	42.7727	45
10	0	0	0	0	0	No	No	No	57.0159	39.3	152.727
10	2	90	5.26316	90	5.26316	No	No	No	110.361	33.93	164.041
10	5	270	15.7895	180	10.5263	No	No	No	39.855	38.5	189.576
10	24	1125	65.7895	855	50	No	No	No	52.0499	26.32	59.1127
10	44	1935	113.158	810	47.3684	No	No	No	63.902	33.95	44.1046	44
11	0	0	0	0	0	No	No	Yes	80.3361	50.07	434.798
11	2	425	14.4444	425	14.4444	No	No	Yes	80.6331	52.4	266.016
11	7	1658	41.8444	1233	27.4	Yes	No	Yes	90.5499	48.61	61.0739
11	22	3158	75.1778	1500	33.3333	No	No	Yes	140.324	27.76	62.3811
11	39	4058	96.7089	900	21.5311	No	No	Yes	79.3869	33.73	74.8399	39
12	0	0	0	0	0	No	No	No	27.4065	34.15	122.257
12	7	224	5.55831	224	5.55831	No	No	No	46.348	1177.73	62.3822
12	14	1208	30.5263	984	24.968	Yes	No	No	63.2195	1159.4	70.2532
12	24	1768	45.302	560	14.7757	No	No	No	116.459	1232.57	82.719
12	38	2552	65.6657	784	20.3636	No	No	No	44.3087	1049.43	84.7111	38
13	0	0	0	0	0	No	No	Yes	348.333	62.36	1277.83
13	2	140	2.45614	140	2.45614	No	No	Yes	114.761	48.46	761.432
13	6	420	7.36842	280	4.91228	No	No	Yes	62.3125	70.07	338.984
13	18	1905	38.4211	1485	31.0526	No	No	Yes	193.047	71.32	444.425
13	42	6605	151.667	4700	113.246	No	No	Yes	71.4352	50.35	175.353	42
14	0	0	0	0	0	No	No	No	35.0601	32.15	131.552
14	3	485	25.9016	485	25.9016	No	No	No	36.9922	37.16	70.2558
14	6	1455	77.7049	970	51.8033	No	No	No	83.624	31.51	70.2419
14	19	3270.8	137.239	1815.8	59.5344	Yes	No	No	32.3446	27.04	66.3102
14	36	4790.8	203.226	1520	65.9864	No	No	No	52.8668	23.06	41.4706	36
15	0	0	0	0	0	No	No	No	103.833	63.57	27.1301
15	2	182	5.94771	182	5.94771	No	No	No	62.2663	67.93	21.2744
15	7	3287.8	107.573	3105.8	101.626	Yes	No	No	75.4778	49.94	164.749
15	14	4023.8	132.523	736	24.9492	No	No	No	114.329	38.44	21.276
15	38	5495.8	230.76	1472	98.2373	No	No	No	47.5927	30.1	23.2261	38
16	0	0	0	0	0	No	No	No	47.436	47.78	166.027
16	2	334	23.1496	334	23.1496	No	No	No	53.389	61.63	80.7423
16	6	621	39.4488	287	16.2992	No	No	No	41.8486	60.04	91.9155
16	26	1521	74.8819	900	35.4331	No	No	No	31.2218	63.4	24.529
16	48	2761	123.131	1240	48.249	No	No	No	36.2048	68.73	23.2257	48
17	0	0	0	0	0	No	No	No	36.6113	41.39	326.868
17	2	153	13.2258	153	13.2258	No	No	No	36.6974	36.02	196.087
17	6	303	21.2903	150	8.06452	No	No	No	170.808	30.54	25.8316
17	17	726	49.0323	423	27.7419	No	No	No	50.1945	30.1	25.1775
17	41	1446	87.7419	720	38.7097	No	No	No	96.3118	32.21	11.5308	41
18	0	0	0	0	0	No	Yes	No	113.369	36.92	29.4
18	3	672	34	672	34	No	No	No	110.877	26.29	142.4
18	6	2315.4	92.6929	1643.4	58.6929	Yes	No	No	207.878	34.54	66.4
18	14	2915.4	114.121	600	21.4286	No	No	No	208.021	32.78	27.4
18	38	4355.4	165.55	1440	51.4286	No	No	No	118.282	44.8	8.1	38
20	0	0	0	0	0	No	No	No	407.331	64.35	8099.4
20	2	1785	109.5	1785	109.5	No	Yes	No	476.887	43.16	8143.4
20	6	2997	159.9	1212	50.4	No	No	No	396.819	49.98	4537.4
20	19	7062	335.4	4065	175.5	No	No	No	207.945	44.85	2493.4
20	37	11712	500.4	4650	165	No	No	No	216.137	64.82	542.4	37
21	0	0	0	0	0	No	No	No	66.3754	68.16	279.4
21	2	100	2.86533	100	2.86533	No	No	No	70.4027	53.14	251.4
21	8	400	11.4613	300	8.59599	No	No	No	71.8362	81.09	81.4
21	18	850	24.3553	450	12.894	No	No	No	84.1911	88.93	28.4
21	42	2050	58.7393	1200	34.384	No	No	No	40.0956	60.67	4.75	42
22	0	0	0	0	0	No	No	Yes	69.9249	46.42	2.95
22	2	108	2.84211	108	2.84211	No	No	Yes	83.6451	43.49	3.95
22	6	324	8.52632	216	5.68421	No	No	Yes	92.9283	30.74	4.5
22	13	702	18.4737	378	9.94737	No	No	Yes	79.0034	40.72	319.4
22	37	2622	69	1920	50.5263	No	No	Yes	195.113	33.02	3.3	37
23	0	0	0	0	0	No	No	Yes	247.468	29.07	267.5
23	2	476	22.8649	476	22.8649	No	No	Yes	230.676	35.07	1242.4
23	6	2670.4	82.173	2194.4	59.3081	Yes	No	Yes	155.181	31.6	1261.4
23	22	3925.4	118.445	1255	36.2717	No	Yes	Yes	190.608	22.69	58.4
23	48	4625.4	138.676	700	20.2312	No	Yes	Yes	346.102	32.05	85.4	48
24	0	0	0	0	0	No	No	Yes	39.959	42.82	57.4
24	4	72	3.17181	72	3.17181	No	No	Yes	39.8908	36.09	65.4
24	8	258	11.2588	186	8.08696	No	No	Yes	49.5836	43.54	76.4
24	24	1091	47.4762	833	36.2174	No	No	Yes	51.9727	44.59	142.4	24
24
25	0	0	0	0	0	No	No	No	140.369	138.91	110.4
25	2	72	2.20183	72	2.20183	No	No	No	290.881	132.27	647.4
25	6	360	11.0092	288	8.80734	No	No	No	263.099	75.32	713.4
25	23	1342	41.0398	982	30.0306	No	No	No	224.601	99.35	374.4
25	50	2592	79.2661	1250	38.2263	No	No	No	147.536	105.39	5.2	50
26	0	0	0	0	0	No	No	No	108.56	51.69	562.386
26	2	600	32.2222	600	32.2222	No	No	No	89.0375	38.01	487.768
26	6	2056	83.3704	1456	51.1481	Yes	No	No	116.956	29.18	464.612
26	29	3630	142.102	1574	58.7313	No	No	No	140.846	36.1	441.457	29
26
27	0	0	0	0	0	No	No	Yes	24.1422	34.31	91.6681
27	2	120	6.77966	120	6.77966	No	No	Yes	66.3818	38.77	103.239
27	6	603	34.0678	483	27.2881	Yes	No	Yes	34.2237	36.55	381.001
27	19	1323	75.6863	720	41.6185	No	No	Yes	151.429	47.02	113.524
27	43	2553	146.785	1230	71.0983	No	No	Yes	24.4815	38	41.531	43
28	0	0	0	0	0	No	No	Yes	270.913	34.63	261.397
28	1	460	20	460	20	No	No	Yes	149.063	32.02	328.268
28	6	2164.9	67.063	1704.9	47.063	Yes	No	Yes	73.2804	26.34	206.099
28	18	3424.9	104.454	1260	37.3913	No	No	Yes	532.426	21.81	71.0985
28	42	5044.9	139.748	1620	35.2941	No	No	Yes	798.259	25.62	37.6743	42
29	0	0	0	0	0	No	No	No	21.2566	47.08	99.382
29	2	32	2.90909	32	2.90909	No	No	No	19.1708	51.21	100.668
29	6	160	14.5455	128	11.6364	No	No	No	27.725	48.83	82.6689
29	23	704	60.6471	544	46.1017	No	No	No	68.7451	55.92	55.6718
29	47	1341	117.019	637	56.3717	No	No	No	92.8335	55.78	110.953	47
30	0	0	0	0	0	No	No	Yes	73.3428	32.95	5822.5
30	2	100	2.89855	100	2.89855	No	No	Yes	56.7667	32.68	4015
30	6	200	5.7971	100	2.89855	No	No	Yes	58.643	51.8	2202.42
30	25	1535	53.1435	1335	47.3464	No	No	Yes	297.61	30.38	310.263
30	49	3515	114.858	1980	61.7143	No	No	Yes	50.2729	25.83	45.3876	49
31	0	0	0	0	0	Yes	No	Yes	194.57	26.58	1626.04
31	2	840	45.679	840	45.679	No	No	Yes	822.827	17.85	2118.58
31	6	1840	76.5432	1000	30.8642	No	No	Yes	396.169	21.02	1030.89
31	20	3340	119.523	1500	42.9799	No	No	Yes	343.312	23.57	316.695
31	44	6535.4	229.42	3195.4	109.897	Yes	No	Yes	233.886	21.57	634.441	44
32	0	0	0	0	0	No	No	Yes	26.6985	50.27	67.2418
32	2	200	5.71429	200	5.71429	No	No	Yes	22.3296	63.32	18.392
32	6	700	20	500	14.2857	No	No	Yes	23.7472	51.06	46.6734
32	26	2150	61.4286	1450	41.4286	No	No	Yes	31.1632	30.54	17.1065
32	49	2400	68.654	250	7.22543	No	No	Yes	26.3572	39.84	14.5356	49
33	0	0	0	0	0	No	No	No	71.2942	37.7911	8031.6
33	2	164	21.203	164	21.203	No	No	No	73.6505	37.9104	7158.6
33	6	574	36.6165	410	15.4135	No	No	No	94.6712	29.2473	1458.22
33	19	1480	70.8052	906	34.1887	No	No	No	151.843	40.6966	156.642
33	47	2086	94.2936	606	23.4884	No	No	No	183.157	39.225	344.801	47
34	0	0	0	0	0	No	No	No	74.9527	39.2095	7.64268
34	3	435	24.6644	435	24.6644	No	No	No	70.7981	49.6053	8.48645
34	6	1005	53.8591	570	29.1946	No	No	No	89.5245	35.3832	11.8589
34	11	1978.2	86.5168	973.2	32.6577	Yes	No	No	85.742	31.3636	57.5504
34	27	3418.2	137.581	1440	51.0638	No	No	No	157.051	33.3484	11.8591	27
35	0	0	0	0	0	No	No	No	28.8807	38.9342	46.5297
35	2	0	0	0	0	No	No	No	28.3227	26.6334	25.3676
35	5	135	7.45856	135	7.45856	No	No	No	33.5313	33.4566	89.2154
35	27	1005	54.9995	870	47.541	No	No	No	96.0354	35.2798	20.2986
35	48	1545	84.6699	540	29.6703	No	No	No	45.9329	42.9886	3.42887	48
36	0	0	0	0	0	No	No	Yes	137.271	53.8334	44.8271
36	1	475	22.0403	475	22.0403	No	No	Yes	95.5393	43.8484	134.401
36	5	3654.8	102.136	3179.8	80.0957	Yes	No	Yes	100.004	42.743	1530.92
36	22	5859.8	176.702	2205	74.5658	No	No	Yes	165.484	31.6005	103.512
36	43	7539.8	217.38	1680	40.678	No	No	Yes	170.507	24.0978	32.1299	43
38	0	0	0	0	0	No	No	No	137.953	81.3937	104.366
38	2	370	26.087	370	26.087	No	No	No	94.1131	94.2555	27.9274
38	6	1246.21	74.183	876.21	48.0961	Yes	No	No	193.76	77.6286	119.806
38	21	2240.21	118.558	994	44.375	No	No	No	99.9419	84.8309	13.5463	21
38
39	0	0	0	0	0	No	No	No	41.6544	43.2078	127.822
39	3	225	5.93668	225	5.93668	No	No	No	39.7941	32.0258	66.0397
39	8	1875	49.4723	1650	43.5356	Yes	No	No	21.9979	31.2838	190.254
39	24	3310	87.3351	1435	37.8628	No	No	No	48.7853	48.4111	65.2221
39	48	5110	134.21	1800	46.875	No	No	No	52.8158	50.6737	75.4944	48
40	0	0	0	0	0	No	No	No	22.1839	99.066	312.205
40	2	742	27.2558	742	27.2558	No	No	No	22.4319	123.677	1606.68
40	6	2414.6	76.1535	1672.6	48.8977	Yes	No	No	61.6209	76.0519	3438.6
40	23	3944.6	113.11	1530	36.9565	No	No	No	202.627	30.9539	241.697
40	47	6014.6	163.231	2070	50.1211	No	No	No	40.2282	22.3401	71.1427	47
41	0	0	0	0	0	No	No	No	304.632	34.6429	84.0455
41	2	500	23.6413	500	23.6413	No	No	No	247.232	29.0256	73.7392
41	6	2264.7	71.5951	1764.7	47.9538	Yes	No	No	340.793	28.7104	123.202
41	23	3105.7	93.7267	841	22.1316	No	No	No	399.678	22.4797	72.9383
41	47	4137.7	121.32	1032	27.5936	No	No	No	82.3936	28.2756	110.379	47
42	0	0	0	0	0	No	No	Yes	31.4231	47.0135	45.679
42	2	100	2.89855	100	2.89855	No	No	Yes	114.328	41.5524	126.269
42	6	810	23.4783	710	20.5797	Yes	No	Yes	12.8473	25.7116	270.586
42	16	1310	37.971	500	14.4928	No	No	Yes	92.1214	34.8205	269.481
42	41	3135	90.7167	1825	52.7457	No	No	Yes	49.3877	27.0401	30.2369	41
43	0	0	0	0	0	No	No	Yes	155.981	59.9157	888.003
43	2	1900	74.5098	1900	74.5098	No	No	Yes	121.987	51.2207	624.209
43	7	4911.25	133.554	3011.25	59.0441	Yes	No	Yes	484.302	25.3325	1526.37
43	24	7356.25	181.03	2445	47.4757	No	No	Yes	213.924	30.1443	54.2333
43	50	9428.25	221.657	2072	40.6275	No	No	Yes	401.485	34.4094	33.5094	50
44	0	0	0	0	0	No	No	No	79.0103	47.518	16.0542
44	3	536	26.1774	536	26.1774	No	No	No	62.1718	51.0476	10.5984
44	7	1976	70.2141	1440	44.0367	Yes	No	No	92.3436	36.3761	93.4961
44	25	3800	126.86	1824	56.646	No	No	No	147.189	46.9921	81.4992
44	47	4856	160.384	1056	33.5238	No	No	No	311.038	52.5987	34.6003	47
45	0	0	0	0	0	No	No	No	24.5086	26.4018	100.041
45	2	168	6.04317	168	6.04317	No	No	No	71.8625	37.4382	131.679
45	7	672	24.1727	504	18.1295	No	No	No	93.7869	38.3149	67.3209
45	24	1554	58.3587	882	34.186	No	No	No	76.7423	31.0187	13.8719
45	42	2226	84.4052	672	26.0465	No	No	No	74.7491	41.2107	9.50723	42
46	0	0	0	0	0	No	No	No	41.3471	32.4908	226.734
46	3	508	43.6279	508	43.6279	No	No	No	39.0103	36.883	208.146
46	7	1680.5	133.047	1172.5	89.4186	Yes	No	No	46.0893	21.8308	271.661
46	24	3365.5	219.761	1685	86.715	No	No	No	39.9038	31.6113	37.8727
46	40	4290.5	264.233	925	44.4712	No	No	No	68.9759	36.3126	33.5092	40
47	0	0	0	0	0	No	No	Yes	218.735	20.2654	6246
47	1	335	21.4777	335	21.4777	No	No	Yes	251.038	18.296	7803.5
47	6	2698.4	102.694	2363.4	81.2165	Yes	No	Yes	82.378	22.3607	8872.25
47	17	3898.4	151.714	1200	49.0196	No	Yes	Yes	103.065	18.996	6108.5
47	44	7248.4	291.978	3350	140.264	No	No	Yes	261.897	25.8546	563.984	44
48	0	0	0	0	0	Yes	No	Yes	245.746	15.0998	1011.11
48	2	1140	62.1723	1140	62.1723	No	No	Yes	276.811	23.8118	593.458
48	6	1845.9	88.6105	705.9	26.4382	Yes	Yes	Yes	212.753	13.6598	465.117
48	22	5062.9	225.101	3217	136.491	No	No	Yes	164.996	19.1294	61.8678
48	46	7942.9	330.983	2880	105.882	No	No	Yes	102.375	25.7429	33.5094	46
49	0	0	0	0	0	No	No	Yes	79.666	21.9125	607.361
49	2	220	7.58621	220	7.58621	No	No	Yes	81.1111	20.603	909.891
49	6	1728.7	59.6103	1508.7	52.0241	Yes	No	Yes	205.183	16.7311	533.49
49	22	3020.7	103.259	1292	43.6486	No	No	Yes	41.4741	22.7374	140.408
49	44	4020.7	135.517	1000	32.2581	No	No	Yes	123.569	22.7058	96.7682	44
50	0	0	0	0	0	No	No	No	43.6761	24.5269	55.324
50	2	1080	47.8149	1080	47.8149	No	No	No	192.797	22.9734	51.3346
50	7	3306.7	105.057	2226.7	57.2416	Yes	No	No	39.9601	11.7825	67.4502
50	24	4226.7	129.854	920	24.7978	No	Yes	No	119.791	20.5873	31.0937
50	41	5106.7	153.767	880	23.913	No	No	No	142.139	23.1079	26.9155	41
51	0	0	0	0	0	No	No	Yes	171.443	26.9506	6757.83
51	3	337	8.64103	337	8.64103	No	No	Yes	205.27	22.0378	6502.83
51	7	702	18	365	9.35897	No	No	Yes	153.009	12.8636	5832.83
51	24	2206	57.5789	1504	39.5789	No	No	Yes	207.443	7.47453	2315.24
51	50	4761	132.515	2555	74.9364	No	No	Yes	272.922	10.05	784.009	50
52	0	0	0	0	0	No	No	No	105.704	61.4702	60.4516
52	2	400	24.9071	400	24.9071	No	No	No	50.7478	38.0521	40.873
52	7	1704.05	73.3848	1304.05	48.4777	Yes	No	No	113.443	31.3139	50.6328
52	33	2404.05	100.412	700	27.027	No	No	No	65.0087	43.7474	75.2496	33
52
53	0	0	0	0	0	No	No	No	12.313	38.6112	302.117
53	1	870	40	870	40	No	No	No	23.7043	25.4441	244.894
53	6	2356.4	74.1701	1486.4	34.1701	Yes	No	No	47.9652	20.9157	272.681
53	17	2956.4	87.8687	600	13.6986	No	No	No	110.487	32.6683	266.088
53	36	4096.4	113.487	1140	25.618	No	No	No	123.183	38.8495	199.169	36
54	0	0	0	0	0	No	Yes	Yes	239.27	55.4366	7.98873
54	2	720	23.1061	720	23.1061	No	Yes	Yes	257.965	37.2786	24.8348
54	6	1861.7	44.7292	1141.7	21.6231	Yes	No	Yes	250.835	34.2058	118.977
54	23	2981.7	68.5084	1120	23.7792	No	No	Yes	422.139	52.2478	19.9681
54	41	4381.7	98.2956	1400	29.7872	No	No	Yes	239.617	30.1682	6.78241	41
55	0	0	0	0	0	No	Yes	Yes	126.748	26.2036	700.659
55	2	800	30	800	30	No	Yes	Yes	135.009	35.8383	1733.34
55	6	2948	93.7	2148	63.7	Yes	No	Yes	198.835	32.5811	1254.66
55	20	5218	154.99	2270	61.2903	No	No	Yes	243.53	20.0524	68.1546	20
55
56	0	0	0	0	0	No	No	Yes	34.1391	50.4199	8.86433
56	2	70	1.15512	70	1.15512	No	No	Yes	14.5739	46.7183	31.0917
56	6	210	3.46535	140	2.31023	No	No	Yes	11.9652	50.84	30.3959
56	25	1115	18.3993	905	14.934	No	No	Yes	77.9652	59.2385	103.388
56	49	3610	59.571	2495	41.1716	No	No	Yes	73.3565	62.8068	111.176	49
57	0	0	0	0	0	No	No	No	73.7043	13.6902	464.365
57	2	760	39.5349	760	39.5349	No	No	No	110.487	16.2807	629.824
57	6	1260	58.9147	500	19.3798	No	No	No	84.5739	15.8647	233.234
57	22	2350	102.958	1090	44.0433	No	No	No	81.3565	14.4699	97.0247	22
57
